# Supplementary material for: ULK2 Ser 1027 Phosphorylation by PKA Regulates Its Nuclear Localization Occurring through Karyopherin Beta 2 Recognition of a PY-NLS Motif
Source: PLoS One. 2015 Jun 8;10(6):e0127784. doi: 10.1371/journal.pone.0127784 (PMC4460075; doi:10.1371/journal.pone.0127784)
Supplement: S1 Information — S2. Data for Fig 3A, 3B and 3C. Subcellular localization of exogenous ULK2 PY mutants. The nuclear-to-total fluorescence ratio (Fn/t). S3. Data for Fig 6A, 6B and 6C. Subcellular localization and autophagic ability of ULK2 Ser1027 mutants. The nuclear-to-total fluorescence ratio (Fn/t). S4. Data for Fig 6N, 6O and 6P. The endogenous ULK2 in HEK293 cells was visualized with a PKA inhibitor (O) and activator (P). Control (N). The nuclear or cytoplasmic fluorescence intensity profile. S5. Data for Fig 6N, 6O and 6P. The endogenous ULK2 in HEK293 cells was visualized with a PKA inhibitor (O) and activator (P). Control (N). The nuclear-to-total fluorescence ratio (Fn/t). (XLSX) [file pone.0127784.s001.xlsx]

## Sheet: S1.
S1. Data for Figure 1 D, E
	WT ( A )	P794A ( B )	P242A ( C )
1	43.36	18.49	69.68
2	49.25	19.31	65.74
3	40.28	15.28	59.69
4	42.87	16.64	72.51
5	46.89	15.6	68.37
Average	44.53	17.064	67.198
STDEV	3.16338	1.58642	4.34159

## Sheet: S2.
S2. Data for Figure 3 A, B, C
	ULK2 ( D )	ULK1 ( E )
1	49.48	17.89
2	53.71	24.48
3	45.83	15.85
4	42.36	17.86
5	51.44	16.43
6	46.21	20.09
7	43.97	18.54
8	41.58	21.73
9	48.21	14.87
10	53.35	23.12
Average	47.614	19.086
STDEV	4.3587	3.19547

## Sheet: S3.
S3. Data for Figure 6 A, B, C
	WT ( A )	S1024A ( B )	S1024D ( C )
1	32.37	10.18	62.56
2	28.91	13.79	63.15
3	36.35	16.21	46.85
4	40.26	9.85	67.92
5	35.73	7.49	58.81
Average	34.724	11.504	59.858
STDEV	4.2909	3.46313	7.9599

## Sheet: S4.
S4. Data for Figure 6 N, O, P
	Distance(nm)	Control ( N )	H89 5uM ( O )	FSK 30uM ( P )
1	0	0	61	106
2	263.576	0	54	52
3	527.153	57	73	52
4	790.729	65	75	80
5	1054.31	69	82	78
6	1317.88	43	92	88
7	1581.46	59	77	108
8	1845.04	38	68	144
9	2108.61	63	116	148
10	2372.19	64	116	77
11	2635.76	52	70	121
12	2899.34	52	97	122
13	3162.92	84	116	199
14	3426.49	56	137	81
15	3690.07	30	87	118
16	3953.65	66	95	105
17	4217.22	97	65	127
18	4480.8	30	106	98
19	4744.38	58	90	114
20	5007.95	100	127	99
21	5271.53	95	69	61
22	5535.11	52	145	61
23	5798.68	59	112	175
24	6062.26	53	103	106
25	6325.83	58	114	132
26	6589.41	66	114	77
27	6852.99	99	118	55
28	7116.56	77	92	112
29	7380.14	65	96	82
30	7643.72	56	89	136
31	7907.29	72	92	216
32	8170.87	77	103	255
33	8434.45	69	113	255
34	8698.02	69	87	255
35	8961.6	65	117	255
36	9225.18	97	159	252
37	9488.75	78	84	252
38	9752.33	76	140	255
39	10015.9	112	146	255
40	10279.5	93	167	248
41	10543.1	106	142	244
42	10806.6	107	135	251
43	11070.2	158	135	255
44	11333.8	187	187	247
45	11597.4	164	163	255
46	11860.9	142	125	255
47	12124.5	156	132	255
48	12388.1	176	114	255
49	12651.7	175	115	255
50	12915.2	98	126	255
51	13178.8	62	192	255
52	13442.4	77	152	255
53	13706	111	146	255
54	13969.6	144	164	246
55	14233.1	144	179	255
56	14496.7	173	155	255
57	14760.3	134	147	255
58	15023.9	142	114	255
59	15287.4	124	114	255
60	15551	99	159	255
61	15814.6	130	167	255
62	16078.2	112	135	255
63	16341.7	166	155	255
64	16605.3	231	219	255
65	16868.9	164	143	255
66	17132.5	166	156	255
67	17396	196	93	255
68	17659.6	139	115	255
69	17923.2	162	132	255
70	18186.8	174	88	255
71	18450.4	167	154	231
72	18713.9	161	119	213
73	18977.5	172	214	222
74	19241.1	214	180	251
75	19504.7	208	162	251
76	19768.2	131	162	255
77	20031.8	131	220	255
78	20295.4	134	209	255
79	20559	95	184	255
80	20822.5	134	155	255
81	21086.1	206	221	255
82	21349.7	193	212	253
83	21613.3	178	181	207
84	21876.8	136	162	190
85	22140.4	180	166	166
86	22404	218	91	162
87	22667.6	153	91	192
88	22931.2	188	82	202
89	23194.7	99	182	255
90	23458.3	165	177	255
91	23721.9	138	106	255
92	23985.5	95	106	255
93	24249	78	123	255
94	24512.6	92	121	255
95	24776.2	112	105	255
96	25039.8	89	101	249
97	25303.3	58	129	249
98	25566.9	58	124	226
99	25830.5	101	238	231
100	26094.1	92	232	239
101	26357.6	47	200	245
102	26621.2	74	205	210
103	26884.8	62	200	201
104	27148.4	105	174	231
105	27412	71	181	255
106	27675.5	110	136	246
107	27939.1	139	167	247
108	28202.7	136	160	255
109	28466.3	158	160	255
110	28729.8	108	166	255
111	28993.4	100	126	255
112	29257	72	67	255
113	29520.6	69	74	255
114	29784.1	88	122	255
115	30047.7	68	77	253
116	30311.3	67	102	252
117	30574.9	80	93	246
118	30838.4	72	140	239
119	31102	61	133	247
120	31365.6	61	133	243
121	31629.2	84	114	251
122	31892.8	74	197	223
123	32156.3	99	151	251
124	32419.9	77	197	216
125	32683.5	92	197	229
126	32947.1	56	152	232
127	33210.6	73	188	237
128	33474.2	86	181	168
129	33737.8	141	158	215
130	34001.4	137	158	204
131	34264.9	61	144	204
132	34528.5	62	246	76
133	34792.1	39	106	69
134	35055.7	67	165	82
135	35319.2	73	129	102
136	35582.8	105	136	62
137	35846.4	59	132	87
138	36110	34	217	61
139	36373.6	41	255	61
140	36637.1	51	255	36
141	36900.7	51	210	60
142	37164.3	85	160	115
143	37427.9	65	131	109
144	37691.4	81	108	104
145	37955	63	216	159
146	38218.6	68	213	159
147	38482.2	62	145	121
148	38745.7	64	116	88
149	39009.3	90	137	133
150	39272.9	73	156	133
151	39536.5	65	155	85
152	39800	80	110	127
153	40063.6	65	95	100
154	40327.2	76	88	85
155	40590.8	38	107	50
156	40854.3	73	84	62
157	41117.9	29	138	37
158	41381.5	22	138	17
159	41645.1	12	122	42
160	41908.7	12	67	94
161	42172.2	4	102	79
162	42435.8	1	59	84
163	42699.4	4	59	77
164	42963	5	43	88
165	43226.5	7	59	88

## Sheet: S5.
S5. Data for Figure 6 N, O, P
	Control (N)	H89 (O)	FSK (P)
1	49.36	37.66	51.71
2	42.85	30.28	47.44
3	55.28	36.45	48.9
4	47.52	40.31	56.15
5	51.8	34.19	59.43
Average	49.362	35.778	52.726
STDEV	4.6574	3.78425	5.00699
